# Supplementary material for: Identification of Phytochemicals from Arabian Peninsula Medicinal Plants as Strong Binders to SARS-CoV-2 Proteases (3CLPro and PLPro) by Molecular Docking and Dynamic Simulation Studies
Source: Molecules. 2024 Feb 25;29(5):998. doi: 10.3390/molecules29050998 (PMC10934083; doi:10.3390/molecules29050998)
Supplement: Supplementary file 1 [file molecules-29-00998-s001.zip]

Archive with 1 entries (1 files):
- molecules-2626825-supplementary.pdf
